# Supplementary material for: Cross-National Trends in Early Sexual Initiation Among 15-Year-Old Adolescents, 2002–2022
Source: Int J Public Health. 2025 Mar 11;70:1607711. doi: 10.3389/ijph.2025.1607711 (PMC11932834; doi:10.3389/ijph.2025.1607711)
Supplement: Supplementary file 1 [file DataSheet1.xlsx]

## Sheet: S1 Early initiation % by year
Supplementary table S1. Early sexual initiation by country by survey year (N = 312,702); unweighted percentages (Health Behaviour of School-aged Children study, 2002–2022)
	2002		2006		2010		2014		2018		2022		Chi-sq	df	p	Cramer's V	Magnitude of effect
	n	%	n	%	n	%	n	%	n	%	n	%
Aggregated sample	1759a	0.05638	3112b	0.073165	3431c	0.0647566	2806d	0.0483626	2127e	0.0370119	2686e	0.0381004	1142.4	5	< 0.001	0.06	Small
Country/region
Albania	—	—	—	—	—	—	83a, b	0.0505789	41b	0.057423	64a	0.0355161	7.48	2	0.024	0.042	Very small
Austria	93a, b	0.074579	117b	0.0818182	146b	0.0880048	55a, c	0.051306	37c	0.0284834	99c	0.0410448	79.54	5	< 0.001	0.093	Small
Armenia	—	—	—	—	54a	0.0659341	21b	0.0245327	31b	0.0230141	79a	0.0811088	59.61	3	< 0.001	0.122	Small
Belgium (Flemish)	102a, b, c	0.0513854	95c	0.0608584	66b, c	0.0553691	62a, b	0.0366864	44a, b	0.0325444	109a	0.0349471	29.31	5	< 0.001	0.052	Small
Belgium (French)	39a	0.0878378	42a	0.0669856	43a	0.0964126	15b	0.0260417	41b	0.0303929	40b	0.0266312	77.55	5	< 0.001	0.125	Small
Bulgaria	—	—	—	—	—	—	139a	0.0889885	140a	0.0943396	82a	0.089422	0.3	2	0.859	0.009	Very small
Canada	67a, b, c, d	0.0594499	115c, d	0.0537383	329b	0.0752688	247b, d	0.0640893	131e	0.0367668	127a, c, e	0.0429635	69.83	5	< 0.001	0.062	Small
Croatia	35a	0.0248227	82b	0.0513141	86a, b	0.0358035	55a	0.0308989	62a, b	0.0319752	51a, b	0.0337302	18.51	5	0.002	0.042	Very small
Czechia	36a, b, c, d	0.0262391	36a, b, c, d	0.0269058	45d	0.0397527	23c	0.0136742	135b, d	0.0374272	77a, c	0.0198864	40.69	5	< 0.001	0.056	Small
Denmark	—	—	351a	0.240082	261a	0.232413	59b	0.0489221	20b	0.0283286	49b	0.0348506	522.81	4	< 0.001	0.298	Medium
Estonia	32a	0.0253365	64a	0.0413972	39a	0.0286344	50a	0.0412882	44a	0.0288903	46a	0.0297735	10.56	5	0.061	0.035	Very small
Finland	99a, b	0.0575581	81a, b	0.0508156	61c	0.0299754	82b, c	0.0442049	51a, b	0.0519348	62a	0.077597	34.01	5	< 0.001	0.062	Small
France	179a	0.070723	343b	0.160656	123a	0.0658811	60c	0.03544	64c	0.0286353	75c	0.0421585	386.16	5	< 0.001	0.178	Small
Germany	31a	0.0846995	155a, b	0.0652357	81a, b	0.0525974	97a, b, c	0.0503373	44c	0.0307692	85b, c	0.0461957	30.83	5	< 0.001	0.057	Small
Greece	—	—	—	—	—	—	34a	0.0279146	43a	0.034019	53a	0.0230736	3.72	2	0.155	0.028	Very small
Hungary	39a	0.0298393	38a, b	0.0347667	89b	0.0547019	43a, b	0.0428287	32a, b	0.030888	77a, b	0.0500976	18.52	5	0.002	0.049	Very small
Iceland	—	—	120a	0.0643432	277a	0.0761617	327b	0.100523	84c	0.0394737	94c	0.0361678	129.06	4	< 0.001	0.098	Small
Ireland	—	—	—	—	111a	0.0765517	76a	0.0589147	30b	0.0316456	25b	0.0307882	33.01	3	< 0.001	0.086	Small
Israel	42a, b	0.0360515	28a, b	0.0351759	33b, c	0.0488166	53c	0.0689207	68b	0.041038	32a	0.0221147	31.61	5	< 0.001	0.07	Small
Italy	46a, b	0.0378289	47a, b	0.0377814	71b	0.0483651	42a, b	0.0401914	35a, b	0.0296108	36a	0.0245399	14.02	5	0.016	0.043	Very small
Latvia	23a	0.0214153	32a, b	0.0262726	61b	0.0484897	71b	0.0433191	35a, b	0.0283861	46a	0.0236991	27.8	5	< 0.001	0.058	Small
Lithuania	131a	0.0693856	58b, c	0.0317982	69b, c	0.040163	76c	0.0456456	26b	0.0232143	41b	0.0232955	67.71	5	< 0.001	0.082	Small
Luxembourg	—	—	258a	0.179291	131b	0.100847	96b, c	0.0938416	88c	0.0684825	91c	0.065	130.09	4	< 0.001	0.142	Small
Malta	—	—	—	—	—	—	49a	0.0808581	30b	0.0431034	34b	0.0422886	12.4	2	0.002	0.077	Small
Republic of Moldova	—	—	—	—	—	—	17a	0.0127916	54b	0.0354331	40a, b	0.0221852	15.99	2	< 0.001	0.059	Small
Netherlands	91a	0.0718799	94a	0.0698366	61b	0.0434473	37b	0.0286156	47b	0.0322359	51b	0.0405405	51.06	5	< 0.001	0.08	Small
Poland	—	—	—	—	28a	0.0202752	59b	0.048242	37a	0.0213379	76b	0.0408822	27.4	3	< 0.001	0.066	Small
Portugal	46a	0.0580076	73a	0.054559	78a, b	0.0504528	66a, b	0.0515222	52a, b	0.0389513	61b	0.0330623	14.91	5	0.011	0.043	Very small
Romania	—	—	85a	0.0556647	181b	0.093831	66a	0.0473798	75a	0.0507786	114a	0.0437284	59.16	4	< 0.001	0.081	Small
Slovenia	51a	0.0487572	47a, b	0.0312708	88a	0.0499432	36b	0.0232108	41b	0.024924	43b	0.0216516	40.91	5	< 0.001	0.066	Small
Spain	—	—	—	—	150a	0.111276	88b	0.0275949	39b	0.0272346	42b	0.0326848	179.02	3	< 0.001	0.157	Small
Sweden	99a, b	0.0827759	279c	0.188514	177b	0.0877106	164a, d	0.0616541	76d	0.0493827	91a, b, d	0.0733871	242.99	5	< 0.001	0.155	Small
Switzerland	65a	0.0448895	54a, b	0.0386266	92a	0.0438095	68a, b	0.0322734	56b	0.0248889	55b	0.0264042	21.65	5	< 0.001	0.044	Very small
North Macedonia	73a	0.052518	88a	0.0472864	56a	0.0379147	77a	0.0574198	75a	0.0521558	60a	0.0381437	10.46	5	0.063	0.034	Very small
England	162a	0.0956881	92b	0.0656674	54b, c	0.0513796	60c, d	0.0394997	15d	0.021097	33c, d	0.0328358	87.2	5	< 0.001	0.109	Small
Scotland	102a	0.0907473	155a, b	0.0750969	182a, b	0.0785498	101b	0.0603706	38c	0.0298273	81a	0.108579	60.19	5	< 0.001	0.081	Small
Wales	76a, b	0.0673759	83a, b, c	0.062406	108b	0.0688337	52c, d	0.0386905	166a, c, d	0.0464726	365d	0.0419107	38.88	5	< 0.001	0.048	Very small
Note. — indicates that no data is available from the given country, the given survey round. The same subscript letters in the given row denote that column proportions in the given row do not differ significantly at p = 0.05 level.

## Sheet: S2 Early initiation % boys
Supplementary table 2. Early sexual initiation by country by survey year, in boys (N = 149,701); unweighted percentages (Health Behaviour of School-aged Children study, 2002–2022)																	V ≤ .05 very small, V between .06 and .19 small, V between .20 and .29 medium, and V ≥ .30 large
	2002		2006		2010		2014		2018		2022		Chi-sq	df	p	Cramer's V	Magnitude of effect
	n	%	n	%	n	%	n	%	n	%	n	%
Aggregated sample	1076a	0.0720938	1741b	0.0849766	2116b	0.0820187	1843a	0.0660763	1497c	0.0545872	1670c	0.0503421	423.03	5	< 0.001	0.053	Very small
Country/region
Albania	—	—	—	—	—	—	80a	0.102564	37a	0.109145	57a	0.0708955	6.57	2	0.038	0.058	Small
Austria	54a, b	0.0865385	58a, b	0.0888208	88b	0.111675	32a, b	0.0722348	18c	0.0305085	54a, c	0.0544904	41.47	5	< 0.001	0.101	Small
Armenia	—	—	—	—	51a	0.144886	19b	0.0550725	31b	0.0508197	76a	0.179245	60.29	3	< 0.001	0.187	Small
Belgium (Flemish)	54a	0.0542169	45a	0.0567465	33a	0.0497738	39a	0.0391174	26a	0.0399386	60a	0.0390117	7.21	5	0.206	0.036	Very small
Belgium (French)	24a	0.113208	30a, b	0.0895522	19a, b	0.0979381	9b, c	0.0352941	28c	0.0429448	22c	0.0328358	37.06	5	< 0.001	0.126	Small
Bulgaria	—	—	—	—	—	—	121a	0.139562	89a	0.133634	66a	0.139535	0.13	2	0.936	0.008	Very small
Canada	36a, b, c	0.0745342	62a, b, c	0.0619381	181c	0.0881207	139b, c	0.0733509	78a	0.0455607	72a, b	0.0513552	35.03	5	< 0.001	0.064	Small
Croatia	29a	0.0478548	63a	0.0844504	64a	0.0542373	49a	0.0533188	51a	0.0536278	42a	0.0614934	11.71	5	0.039	0.048	Very small
Czechia	21a, b, c, d	0.0332278	19a, b, c, d	0.0294118	30d	0.0567108	18c	0.0223602	105b, d	0.0584958	51a, c	0.0264798	39.2	5	< 0.001	0.079	Small
Denmark	—	—	152a	0.216524	110a	0.210325	33b	0.060219	8b	0.0231884	28b	0.042042	191.33	4	< 0.001	0.262	Medium
Estonia	24a, b, c	0.0388979	47c	0.0603338	17a, b	0.0268562	34b, c	0.0568562	29a, b, c	0.0387183	20a	0.0249066	19.95	5	0.001	0.069	Small
Finland	46a	0.0541176	40a	0.0540541	31a	0.0319258	42a	0.047138	31a, b	0.0651261	36b	0.102564	27.9	5	< 0.001	0.081	Small
France	122a	0.0969023	214b	0.196691	92a	0.10372	45c	0.0537634	52c	0.0489182	46c	0.0512821	195.04	5	< 0.001	0.18	Small
Germany	16a	0.0855615	83a	0.0710616	33a	0.0487445	56a	0.057732	27a	0.0436893	39a	0.0471584	11.51	5	0.042	0.051	Very small
Greece	—	—	—	—	—	—	33a	0.0583039	39a	0.062201	40a	0.0389105	5.4	2	0.067	0.049	Very small
Hungary	22a	0.0444444	24a, b	0.0492813	66b	0.0901639	28a, b	0.0591966	25a, b	0.0559284	45a, b	0.0706436	14.38	5	0.013	0.066	Small
Iceland	—	—	58a, b	0.0619658	168b, c	0.0911063	168c	0.104348	65a, b	0.0626204	61a	0.0484512	42.1	4	< 0.001	0.079	Small
Ireland	—	—	—	—	88a	0.108911	44a	0.091858	20b	0.0436681	14b	0.041543	25.15	3	< 0.001	0.11	Small
Israel	37a, b	0.0663082	21a, b	0.063253	30b	0.0872093	40b	0.111111	59b	0.0879285	23a	0.0373377	23.41	5	< 0.001	0.09	Small
Italy	26a, b	0.0483271	36a, b	0.0580645	43b	0.0602241	30a, b	0.0632911	22a, b	0.0442656	23a	0.0291139	11.9	5	0.036	0.057	Small
Latvia	15a, b, c	0.0327511	15c	0.0266904	43b	0.0726351	45b	0.0618982	25a, b, c	0.0424448	26a, c	0.0269151	29.55	5	< 0.001	0.087	Small
Lithuania	99a	0.102273	43b, c	0.0470975	59a, c	0.0654828	63a, c	0.0715096	19b, c	0.0355805	30b	0.0335946	51.21	5	< 0.001	0.1	Small
Luxembourg	—	—	138a	0.188267	95a	0.142216	64a, b	0.138229	55b, c	0.0885668	58c	0.0843023	45.51	4	< 0.001	0.12	Small
Malta	—	—	—	—	—	—	28a	0.0952381	18a	0.0543807	20a	0.0540541	5.63	2	0.06	0.075	Small
Republic of Moldova	—	—	—	—	—	—	16a	0.0280702	45b	0.06	33a, b	0.0369128	9.26	2	0.01	0.065	Small
Netherlands	53a	0.0837283	46a, b	0.0698027	33a, b	0.0470756	21b	0.034202	33a, b	0.0483163	37a, b	0.0591054	18.67	5	0.002	0.069	Small
Poland	—	—	—	—	23a	0.0345345	33a, b	0.0588235	27a	0.0328467	53b	0.0680359	15.03	3	0.002	0.073	Small
Portugal	41a	0.10992	49a	0.0856643	50a, b	0.0738552	49a	0.0829103	37a, b	0.0595813	33b	0.0424165	22.42	5	< 0.001	0.079	Small
Romania	—	—	76a, b	0.134991	156b	0.156627	57a, c	0.09375	65a, c	0.0923295	101c	0.0845188	36.81	4	< 0.001	0.095	Small
Slovenia	37a	0.0687732	35a, b	0.0474255	58a	0.0659841	25a, b	0.035461	33a, b	0.0388235	31b	0.0344062	19.11	5	0.002	0.064	Small
Spain	—	—	—	—	69a	0.109698	62b	0.0416947	17b	0.0249267	19b	0.0325342	62.84	3	< 0.001	0.136	Small
Sweden	48a	0.0809444	118b	0.162088	90a	0.088845	80a	0.0621118	45a	0.0616438	43a	0.0700326	71.21	5	< 0.001	0.12	Small
Switzerland	46a	0.0619112	32a	0.04769	61a	0.0584851	51a	0.0490857	47a	0.0416298	33a	0.0329341	11.67	5	0.04	0.046	Very small
North Macedonia	72a	0.108271	82a, b	0.0884574	55a, b	0.0702427	69a	0.102374	68a, b	0.0970043	46b	0.0588988	17.31	5	0.004	0.062	Small
England	78a	0.103038	49a, b	0.0705036	29a, b	0.0650224	34b, c	0.0448549	7c	0.0200573	17b, c	0.0357895	43.17	5	< 0.001	0.111	Small
Scotland	45a, b	0.079929	69b, c	0.0666667	94a, b	0.084761	67a, b	0.079857	21c	0.0344828	42a	0.115068	25.97	5	< 0.001	0.076	Small
Wales	31a, b	0.0537262	37a, b	0.0555556	57b	0.0709838	20a	0.0293686	95a, b	0.0538549	173a	0.0417874	20.58	5	< 0.001	0.049	Very small
Note. — indicates that no data is available from the given country, the given survey round. The same subscript letters in the given row denote that column proportions in the given row do not differ significantly at p = 0.05 level.

## Sheet: S3 Early initiation % girls
Supplementary table S3. Early sexual initiation by country by survey year, in girls (N = ); unweighted percentages (Health Behaviour of School-aged Children study, 2002–2022)
	2002		2006		2010		2014		2018		2022		Chi-sq	df	p	Cramer's V	Magnitude of effect
	n	%	n	%	n	%	n	%	n	%	n	%
Aggregated sample	683a	0.042	1371b	0.062	1315c	0.048	963d	0.032	630e	0.021	932f	0.026	888.06	5	<0.001	0.074	Small
Country/region
Albania	—	—	—	—	—	—	3a	0.003	4a	0.011	7a	0.007	2.33	2	0.313	0.032	Very small
Austria	39a, b	0.063	59b	0.076	58a, b	0.067	23a, c	0.037	19c	0.027	40c	0.029	42.69	5	<0.001	0.093	Small
Armenia	—	—	—	—	3a	0.006	2a	0.004	0a	0	3a	0.005	4.32	3	0.229	0.044	Very small
Belgium (Flemish)	48a, b	0.049	50b	0.065	33b	0.062	23a, b	0.033	18a	0.026	48a	0.031	27.35	5	<0.001	0.072	Small
Belgium (French)	15a, b	0.065	12a, b, c	0.041	24b	0.095	6a, c	0.019	13c	0.019	18c	0.022	47.59	5	<0.001	0.135	Small
Bulgaria	—	—	—	—	—	—	18a	0.026	51b	0.062	14a, b	0.032	13.75	2	0.001	0.084	Small
Canada	31a, b, c	0.048	53a, b, c	0.047	148c	0.064	108b, c	0.055	53a	0.029	55a, b	0.036	35.39	5	<0.001	0.061	Small
Croatia	6a	0.007	19a	0.022	22a	0.018	6a	0.007	11a	0.011	9a	0.011	12.91	5	0.024	0.048	Very small
Czechia	15a, b, c, d	0.02	17c, d	0.025	15b, d	0.025	5a	0.006	30a, b, c, d	0.017	26a, b, c, d	0.013	13.73	5	0.017	0.045	Very small
Denmark	—	—	199a	0.262	151a	0.252	26b	0.04	12b	0.033	21b	0.028	337.89	4	<0.001	0.329	Large
Estonia	8a	0.012	17a	0.022	22a	0.03	16a	0.026	15a	0.019	24a	0.033	8.31	5	0.14	0.044	Very small
Finland	53a	0.061	41a, b	0.048	30b	0.028	40a, b	0.041	20a, b	0.04	26a, b	0.059	15.02	5	0.01	0.057	Small
France	57a	0.045	129b	0.123	31a, c	0.032	15c, d	0.018	12d	0.01	28a, c	0.032	209.04	5	<0.001	0.184	Small
Germany	15a	0.084	72a	0.06	48a	0.056	41a, b	0.043	17b	0.021	38a, b	0.04	25.12	5	<0.001	0.071	Small
Greece	—	—	—	—	—	—	1a	0.002	4a	0.006	13a	0.01	4.77	2	0.092	0.043	Very small
Hungary	17a	0.021	14a	0.023	23a	0.026	15a	0.028	7a	0.012	32a	0.036	9.18	5	0.102	0.046	Very small
Iceland	—	—	62a, b	0.067	109b	0.061	159a	0.097	19c	0.017	22c	0.018	120.9	4	<0.001	0.134	Small
Ireland	—	—	—	—	23a	0.036	32a	0.039	10a	0.02	11a	0.024	4.1	3	0.172	0.046	Very small
Israel	5a, b	0.008	7a, b	0.015	3a, b	0.009	13b	0.032	9a	0.009	9a, b	0.011	14.67	5	0.012	0.064	Small
Italy	20a	0.029	11a	0.018	28a	0.037	12a	0.021	13a	0.019	13a	0.019	8.1	5	0.109	0.047	Very small
Latvia	8a	0.013	17a	0.026	18a	0.027	26a	0.029	10a	0.016	20a	0.021	6.68	5	0.246	0.039	Very small
Lithuania	32a	0.035	15a, b	0.016	10b	0.012	13a, b	0.017	7a, b	0.012	9b	0.011	20.67	5	<0.001	0.065	Small
Luxembourg	—	—	120a	0.17	36b	0.057	32b	0.057	33b	0.05	33b	0.047	106.1	4	<0.001	0.181	Small
Malta	—	—	—	—	—	—	21a	0.067	12a	0.033	14a	0.033	6.46	2	0.04	0.077	Small
Republic of Moldova	—	—	—	—	—	—	1a	0.001	9b	0.012	7a, b	0.008	6.01	2	0.05	0.05	Very small
Netherlands	38a	0.06	48a	0.07	28a, b	0.04	16b	0.024	14b	0.018	14b	0.022	43.67	5	<0.001	0.103	Small
Poland	—	—	—	—	5a	0.007	26b	0.039	10a	0.011	23a, b	0.021	23.6	3	<0.001	0.084	Small
Portugal	5a	0.012	24a	0.031	28a	0.032	17a	0.025	15a	0.021	22a	0.022	6.83	5	0.234	0.039	Very small
Romania	—	—	9a	0.009	25b	0.027	9a, b	0.011	10a, b	0.013	13a	0.009	15.67	4	0.003	0.057	Very small
Slovenia	14a, b	0.028	12a, b	0.016	30b	0.034	11a, b	0.013	8a	0.01	12a	0.011	22.79	5	<0.001	0.068	Small
Spain	—	—	—	—	81a	0.113	26b	0.015	22b	0.029	22b	0.032	132.13	3	<0.001	0.185	Small
Sweden	51a	0.085	161b	0.214	87a	0.087	84a, c	0.061	31c	0.038	40a, c	0.068	188.14	5	<0.001	0.192	Small
Switzerland	19a	0.027	22a	0.03	31a	0.029	17a, b	0.016	9b	0.008	22a, b	0.02	18.47	5	0.002	0.057	Small
North Macedonia	1a	0.001	6a, b	0.006	1a	0.001	8a, b	0.012	7a, b	0.009	14b	0.018	18.63	5	0.002	0.064	Small
England	84a	0.09	43a, b	0.061	25b	0.041	26b	0.034	8b	0.022	16b	0.03	46.2	5	<0.001	0.109	Small
Scotland	57a	0.102	86a	0.084	88a	0.073	34b	0.041	17b	0.026	37a	0.1	48.7	5	<0.001	0.102	Small
Wales	45a	0.082	46a	0.069	51a	0.067	32a, b	0.048	71b	0.039	157b	0.037	40.78	5	<0.001	0.069	Small
Note. — indicates that no data is available from the given country, the given survey round. The same subscript letters in the given row denote that column proportions in the given row do not differ significantly at p = 0.05 level.

## Sheet: S4 Early initiation univariate
Supplementary table S4. Unadjusted odds for early sexual initiation across survey years across countries, overall, weighted (Health Behaviour of School-aged Children study, 2002–2022)														Baseline = first survey round against which the next one can be compared)
														Red: significant increase in the proportion of those reported early sexual initiation, compared to previous survey round
														Green: significant decrease in the proportion of those reported early sexual initiation, compared to previous survey round
	2002	2002 (OR = 1) vs. 2006			2006 (OR = 1) vs. 2010			2010 (OR = 1) vs. 2014			2014 (OR = 1) vs. 2018			2018 (OR = 1) vs. 2022
	OR	OR	p	95% CI	OR	p	95% CI	OR	p	95% CI	OR	p	95% CI	OR	p	95% CI	comments
Aggregated sample	Baseline	1.311	< 0.001	(1.234; 1.392)	0.881	< 0.001	(0.836; 0.927)	0.729	< 0.001	(0.691; 0.770)	0.772	< 0.001	(0.726; 0.821)	1.032	0.309 ns.	(0.971; 1.098)
Country/region
Albania								Baseline			1.144	0.495 ns.	(0.778; 1.680)	0.604	0.014	(0.404; 0.904)	overall: only plateau or decrease
Austria	Baseline	1.106	0.487 ns.	(0.833; 1.468)	1.083	0.539 ns.	(0.840; 1.396)	0.56	< 0.001	(0.407; 0.772)	0.542	0.005	(0.354; 0.829)	1.46	0.053 ns.	(0.995; 2.143)	overall: only plateau or decrease
Armenia					Baseline			0.356	< 0.001	(0.213; 0.595)	0.937	0.819 ns.	(0.535; 1.641)	3.747	< 0.001	(2.452; 5.726)
Belgium (Flemish)	Baseline	1.196	0.222 ns.	(0.897; 1.595)	0.905	0.543 ns.	(0.654; 1.250)	0.65	0.017	(0.456; 0.927)	0.883	0.536 ns.	(0.596; 1.309)	1.077	0.685 ns.	(0.754; 1.537)	overall: only plateau or decrease
Belgium (French)	Baseline	0.746	0.205 ns.	(0.474; 1.174)	1.486	0.080 ns.	(0.954; 2.316)	0.251	< 0.001	(0.137; 0.457)	1.172	0.603 ns.	(0.644; 2.135)	0.912	0.717 ns.	(0.554; 1.501)	overall: only plateau or decrease
Bulgaria								Baseline			1.066	0.609 ns.	(0.834; 1.364)	0.943	0.686 ns.	(0.708; 1.255)	no change over time
Canada	Baseline	0.898	0.499 ns.	(0.659; 1.225)	1.343	0.019	(1.049; 1.720)	0.837	0.197 ns.	(0.638; 1.097)	0.582	0.002	(0.414; 0.818)	1.178	0.367 ns.	(0.825; 1.684)
Croatia	Baseline	2.125	< 0.001	(1.421; 3.178)	0.687	0.017	(0.504; 0.935)	0.859	0.385 ns.	(0.609; 1.211)	1.036	0.851 ns.	(0.716; 1.498)	1.057	0.774 ns.	(0.725; 1.540)
Czechia	Baseline	1.026	0.914 ns.	(0.642; 1.639)	1.497	0.076 ns.	(0.959; 2.338)	0.335	< 0.001	(0.201; 0.557)	2.887	< 0.001	(1.840; 4.532)	0.5	< 0.001	(0.373; 0.672)
Denmark		Baseline			0.958	0.649 ns.	(0.798; 1.151)	0.17	< 0.001	(0.126; 0.228)	0.567	0.031	(0.338; 0.949)	1.239	0.427 ns.	(0.730; 2.100)	overall: only plateau or decrease
Estonia	Baseline	1.661	0.021	(1.080; 2.556)	0.683	0.065 ns.	(0.455; 1.023)	1.461	0.081 ns.	(0.954; 2.237)	0.691	0.079 ns.	(0.457; 1.043)	1.032	0.885 ns.	(0.678; 1.569)
Finland	Baseline	0.877	0.392 ns.	(0.648; 1.186)	0.577	0.001	(0.411; 0.810)	1.497	0.019	(1.068; 2.098)	1.148	0.466 ns.	(0.792; 1.663)	1.698	0.016	(1.106; 2,609)
France	Baseline	2.515	< 0.001	(2.078; 3.044)	0.368	< 0.001	(0.297; 0.457)	0.566	< 0.001	(0.407; 0.788)	0.894	0.625 ns.	(0.571; 1.401)	1.204	0.399 ns.	(0.782; 1.854)
Germany	Baseline	0.754	0.169 ns.	(0.504; 1.128)	0.798	0.110 ns.	(0.605; 1.053)	1	0.999 ns.	(0.738; 1.355)	0.57	0.002	(0.396; 0.820)	1.526	0.026	(1.053; 2.210)
Greece								Baseline			1.226	0.381 ns.	(0.777; 1.937)	0.668	0.077 ns.	(0.427; 1.044)	no change over time
Hungary	Baseline	1.171	0.496 ns.	(0.744; 1.844)	1.788	0.004	(1.209; 2.646)	0.695	0.058 ns.	(0.477; 1.012)	0.712	0.154 ns.	(0.447; 1.135)	1.655	0.019	(1.087; 2.518)	overall: only plateau or increase
Iceland		Baseline			1.199	0.109 ns.	(0.960; 1.497)	1.356	< 0.001	(1.146; 1.603)	0.368	< 0.001	(0.287; 0.470)	0.913	0.553 ns.	(0.676; 1.233)
Ireland					Baseline			0.755	0.068 ns.	(0.558; 1.021)	0.522	0.003	(0.339; 0.803)	0.972	0.918 ns.	(0.567; 1.667)	overall: only plateau or decrease
Israel	Baseline	0.975	0.918 ns.	(0.599; 1.586)	1.408	0.193 ns.	(0.842; 2.354)	1.393	0.153 ns.	(0.884; 2.193)	0.755	0.153 ns.	(0.514; 1.110)	0.468	< 0.001	(0.303; 0.724)	overall: only plateau or decrease
Italy	Baseline	0.999	0.995 ns.	(0.660; 1.511)	1.294	0.179 ns.	(0.888; 1.886)	0.824	0.330 ns.	(0.558; 1.217)	0.729	0.174 ns.	(0.462; 1.150)	0.824	0.422 ns.	(0.514; 1.321)	no change over time
Latvia	Baseline	1.233	0.449 ns.	(0.717; 2.120)	1.889	0.004	(1.222; 2.919)	0.889	0.509 ns.	(0.626; 1.261)	0.645	0.037	(0.427; 0.974)	0.831	0.415 ns.	(0.532; 1.297)
Lithuania	Baseline	0.44	< 0.001	(0.321; 0.604)	1.274	0.182 ns.	(0.893; 1.818)	1.143	0.432 ns.	(0.819; 1.595)	0.497	0.002	(0.316; 0.781)	1.004	0.989 ns.	(0.610; 1.650)	overall: only plateau or decrease
Luxembourg		Baseline			0.513	< 0.001	(0.410; 0.643)	0.923	0.573 ns.	(0.700; 1.218)	0.71	0.026	(0.525; 0.960)	0.945	0.717 ns.	(0.697; 1.282)	overall: only plateau or decrease
Malta								Baseline			0.512	0.005	(0.321; 0.818)	0.98	0.938 ns.	(0.593; 1.619)	overall: only plateau or decrease
Republic of Moldova								Baseline			2.835	< 0.001	(1.635; 4.915)	0.618	0.023	(0.408; 0.935)
Netherlands	Baseline	0.969	0.839 ns.	(0.719; 1.307)	0.645	0.011	(0.461; 0.903)	0.595	0.016	(0.389; 0.909)	1.178	0.468 ns.	(0.756; 1.836)	1.256	0.280 ns.	(0.831; 1.898)	overall: only plateau or decrease
Poland					Baseline			2.449	< 0.001	(1.552; 3.867)	0.43	< 0.001	(0.283; 0.653)	1.955	< 0.001	(1.312; 2.912)
Portugal	Baseline	0.937	0.738 ns.	(0.641; 1.370)	0.921	0.622 ns.	(0.663; 1.278)	1.022	0.898 ns.	(0.730; 1.431)	0.746	0.123 ns.	(0.514; 1.082)	0.844	0.377 ns.	(0.579; 1.230)	no change over time
Romania		Baseline			1.757	< 0.001	(1.345; 2.294)	0.48	< 0.001	(0.359; 0.642)	1.076	0.674 ns.	(0.766; 1.510)	0.855	0.303 ns.	(0.634; 1.152)
Slovenia	Baseline	0.63	0.025	(0.420; 0.944)	1.629	0.008	(1.135; 2.337)	0.452	< 0.001	(0.305; 0.670)	1.099	0.684 ns.	(0.698; 1.730)	0.949	0.815 ns.	(0.611; 1.474)
Spain					Baseline			0.227	< 0.001	(0.173; 0.297)	0.987	0.945 ns.	(0.673; 1.446)	1.207	0.405 ns.	(0.775; 1.879)	overall: only plateau or decrease
Sweden	Baseline	2.574	< 0.001	(2.018; 3.284)	0.414	< 0.001	(0.338; 0.506)	0.683	< 0.001	(0.548; 0.852)	0.791	0.099 ns.	(0.598; 1.046)	1.525	0.009	(1.114; 2.087)
Switzerland	Baseline	0.855	0.404 ns.	(0.591; 1.236)	1.14	0.453 ns.	(0.809; 1.607)	0.728	0.051 ns.	(0.529; 1.002)	0.765	0.144 ns.	(0.535; 1.096)	1.063	0.752 ns.	(0.729; 1.549)	no change over time
North Macedonia	Baseline	0.895	0.497 ns.	(0.651; 1.231)	0.794	0.186 ns.	(0.564; 1.118)	1.546	0.015	(1.087; 2.199)	0.903	0.542 ns.	(0.651; 1.253)	0.721	0.065 ns.	(0.509; 1.020)	overall: only plateau or increase
England	Baseline	0.664	0.003	(0.509; 0.867)	0.872	0.449 ns.	(0.610; 1.245)	0.671	0.043	(0.456; 0.987)	0.553	0.049	(0.306; 0.998)	1.538	0.196 ns.	(0.801; 2.952)	overall: only plateau or decrease
Scotland	Baseline	0.814	0.121 ns.	(0.627; 1.056)	1.055	0.640 ns.	(0.844; 1.318)	0.735	0.025	(0.562; 0.962)	0.514	0.004	(0.329; 0.804)	4.066	< 0.001	(2.535; 6.520)
Wales	Baseline	0.921	0.618 ns.	(0.668; 1.271)	1.111	0.487 ns.	(0.826; 1.493)	0.548	0.002	(0.377; 0.798)	1.146	0.457 ns.	(0.800; 1.643)	0.939	0.525 ns.	(0.772; 1.141)	overall: only plateau or decrease

## Sheet: S5 Early init. univariate boys
Supplementary table S5. Unadjusted odds for early sexual initiation across survey years across countries, boys, weighted (Health Behaviour of School-aged Children study, 2002–2022)														Baseline = first survey round against which the next one can be compared
														Red: significant increase in the proportion of those reported early sexual initiation, compared to previous survey round
														Green: significant decrease in the proportion of those reported early sexual initiation, compared to previous survey round
	2002	2002 (OR = 1) vs. 2006			2006 (OR = 1) vs. 2010			2010 (OR = 1) vs. 2014			2014 (OR = 1) vs. 2018			2018 (OR = 1) vs. 2022
	OR	OR	p	95% CI	OR	p	95% CI	OR	p	95% CI	OR	p	95% CI	OR	p	95% CI
Aggregated sample	Baseline	1.19	< 0.001	(1.099; 1.288)	0.968	0.345 ns.	(0.905; 1.036)	0.781	< 0.001	(0.729; 0.836)	0.836	< 0.001	(0.776; 0.901)	0.911	0.017	(0.845; 0.983)
Country/region
Albania								Baseline			1.072	0.741 ns.	(0.710; 1.619)	0.623	0.033	(0.403; 0.962)	overall: only plateau or decrease
Austria	Baseline	1.029	0.885 ns.	(0.698; 1.517)	1.29	0.153 ns.	(0.910; 1.828)	0.619	0.026	(0.406; 0.945)	0.404	0.003	(0.224; 0.730)	1.831	0.029	(1.064; 3.154)
Armenia					Baseline			0.344	< 0.001	(0.199; 0.596)	0.919	0.777 ns.	(0.511; 1.652)	4.079	< 0.001	(2.631; 6.323)
Belgium (Flemish)	Baseline	1.196	0.222 ns.	(0.897; 1.595)	0.905	0.543 ns.	(0.654; 1.250)	0.65	0.017	(0.456; 0.927)	0.883	0.536 ns.	(0.596; 1.309)	1.077	0.685 ns.	(0.754; 1.537)	overall: only plateau or decrease
Belgium (French)	Baseline	0.77	0.367 ns.	(0.437; 1.358)	1.104	0.749 ns.	(0.603; 2.019)	0.337	0.009	(0.149; 0.762)	1.226	0.601 ns.	(0.571; 2.637)	0.829	0.567 ns.	(0.435; 1.578)	overall: only plateau or decrease
Bulgaria								Baseline			0.951	0.738 ns.	(0.708; 1.277)	1.051	0.775 ns.	(0.746; 1.481)	no change over time
Canada	Baseline	0.82	0.361 ns.	(0.536; 1.255)	1.502	0.017	(1.077; 2.095)	0.722	0.074 ns.	(0.505; 1.032)	0.612	0.034	(0.389; 0.964)	1.165	0.532 ns.	(0.721; 1.883)
Croatia	Baseline	1.835	0.009	(1.166; 2.889)	0.622	0.01	(0.433; 0.892)	0.982	0.926 ns.	(0.670; 1.440)	1.006	0.976 ns.	(0.672; 1.505)	1.156	0.499 ns.	(0.759; 1.761)
Czechia	Baseline	0.882	0.695 ns.	(0.469; 1.656)	1.984	0.022	(1.104; 3.567)	0.38	0.001	(0.210; 0.690)	2.828	< 0.001	(1.693; 4.723)	0.42	< 0.001	(0.294; 0.598)
Denmark		Baseline			0.964	0.794 ns.	(0.731; 1.271)	0.241	< 0.001	(0.160; 0.363)	0.37	0.013	(0.169; 0.812)	1.849	0.131 ns.	(0.833; 4.101)
Estonia	Baseline	1.586	0.072 ns.	(0.959; 2.625)	0.43	0.003	(0.244; 0.756)	2.184	0.01	(1.207; 3.954)	0.668	0.119 ns.	(0.402; 1.110)	0.634	0.123 ns.	(0.356; 1.131)
Finland	Baseline	0.999	0.996 ns.	(0.646; 1.544)	0.577	0.025	(0.357; 0.932)	1.5	0.093 ns.	(0.934; 2.408)	1.413	0.169 ns.	(0.864; 2.312)	1.758	0.049	(1.001; 3.088)
France	Baseline	2.282	< 0.001	(1.796; 2.899)	0.473	< 0.001	(0.363; 0.615)	0.511	< 0.001	(0.347; 0.753)	1.096	0.728 ns.	(0.653; 1.839)	0.832	0.482 ns.	(0.497; 1.391)
Germany	Baseline	0.818	0.480 ns.	(0.468; 1.430)	0.666	0.055 ns.	(0.440; 1.009)	1.263	0.301 ns.	(0.811; 1.967)	0.71	0.154 ns.	(0.443; 1.137)	1.083	0.755 ns.	(0.656; 1.790)	no change over time
Greece								Baseline			1.071	0.778 ns.	(0.664; 1.728)	0.637	0.079 ns.	(0.385; 1.054)	no change over time
Hungary	Baseline	1.114	0.720 ns.	(0.616; 2.016)	2.087	0.003	(1.285; 3.388)	0.582	0.021	(0.367; 0.922)	0.942	0.832 ns.	(0.540; 1.641)	1.283	0.333 ns.	(0.775; 2.125)
Iceland		Baseline			1.517	0.008	(1.114; 2.068)	1.162	0.190 ns.	(0.928; 1.456)	0.573	< 0.001	(0.426; 0.772)	0.762	0.139 ns.	(0.532; 1.092)
Ireland					Baseline			0.828	0.330 ns.	(0.565; 1.211)	0.451	0.004	(0.262; 0.779)	0.949	0.884 ns.	(0.472; 1.908)	overall: only plateau or decrease
Israel	Baseline	0.951	0.858 ns.	(0.547; 1.654)	1.415	0.240 ns.	(0.793; 2.525)	1.287	0.328 ns.	(0.776; 2.136)	0.842	0.442 ns.	(0.543; 1.306)	0.4	< 0.001	(0.242; 0.661)	overall: only plateau or decrease
Italy	Baseline	1.214	0.463 ns.	(0.723; 2.038)	1.04	0.868 ns.	(0.659; 1.641)	1.054	0.829 ns.	(0.652; 1.706)	0.685	0.190 ns.	(0.390; 1.206)	0.647	0.153 ns.	(0.357; 1.175)	no change over time
Latvia	Baseline	0.81	0.569 ns.	(0.392; 1.675)	2.856	< 0.001	(1.568; 5.202)	0.842	0.437 ns.	(0.546; 1.299)	0.672	0.120 ns.	(0.407; 1.109)	0.624	0.098 ns.	(0.357; 1.091)	overall: only plateau or increase
Lithuania	Baseline	0.434	< 0.001	(0.300; 0.628)	1.418	0.091 ns.	(0.946; 2.124)	1.099	0.615 ns.	(0.761; 1.588)	0.479	0.006	(0.283; 0.810)	0.942	0.842 ns.	(0.525; 1.691)	overall: only plateau or decrease
Luxembourg		Baseline			0.715	0.021	(0.537; 0.951)	0.967	0.850 ns.	(0.687; 1.362)	0.606	0.01	(0.413; 0.888)	0.959	0.831 ns.	(0.650; 1.414)	overall: only plateau or decrease
Malta								Baseline			0.546	0.054 ns.	(0.296; 1.010)	0.994	0.985 ns.	(0.516; 1.912)	no change over time
Republic of Moldova								Baseline			2.21	0.007	(1.236; 3.952)	0.6	0.03	(0.379; 0.951)
Netherlands	Baseline	0.821	0.347 ns.	(0.544; 1.239)	0.699	0.135 ns.	(0.437; 1.118)	0.64	0.127 ns.	(0.361; 1.136)	1.466	0.186 ns.	(0.832; 2.584)	1.307	0.288 ns.	(0.798; 2.141)	no change over time
Poland					Baseline			1.747	0.045	(1.013; 3.012)	0.543	0.022	(0.323; 0.914)	2.15	0.002	(1.338; 3.454)
Portugal	Baseline	0.759	0.215 ns.	(0.490; 1.175)	0.851	0.442 ns.	(0.564; 1.283)	1.134	0.549 ns.	(0.752; 1.709)	0.701	0.115 ns.	(0.450; 1.091)	0.699	0.145 ns.	(0.432; 1.132)	no change over time
Romania		Baseline			1.19	0.249 ns.	(0.885; 1.600)	0.557	< 0.001	(0.404; 0.768)	0.983	0.930 ns.	(0.677; 1.429)	0.908	0.561 ns.	(0.655; 1.258)	overall: only plateau or decrease
Slovenia	Baseline	0.674	0.105 ns.	(0.419; 1.085)	1.419	0.112 ns.	(0.922; 2.184)	0.52	0.008	(0.322; 0.841)	1.132	0.647 ns.	(0.666; 1.923)	0.893	0.663 ns.	(0.537; 1.485)	overall: only plateau or decrease
Spain					Baseline			0.353	< 0.001	(0.247; 0.504)	0.588	0.056 ns.	(0.341; 1.013)	1.315	0.418 ns.	(0.677; 2.555)	overall: only plateau or decrease
Sweden	Baseline	2.196	< 0.001	(1.540; 3.132)	0.504	< 0.001	(0.376; 0.675)	0.679	0.015	(0.497; 0.929)	0.992	0.967 ns.	(0.680; 1.446)	1.146	0.536 ns.	(0.744; 1.767)
Switzerland	Baseline	0.759	0.243 ns.	(0.477; 1.207)	1.24	0.336 ns.	(0.799; 1.925)	0.831	0.342 ns.	(0.567; 1.218)	0.842	0.404 ns.	(0.561; 1.262)	0.784	0.293 ns.	(0.498; 1.234)	no change over time
North Macedonia	Baseline	0.799	0.188 ns.	(0.573; 1.116)	0.779	0.168 ns.	(0.546; 1.111)	1.51	0.029	(1.042; 2.186)	0.942	0.740 ns.	(0.662; 1.341)	0.583	0.006	(0.395; 0.860)
England	Baseline	0.658	0.028	(0.453; 0.956)	0.936	0.790 ns.	(0.573; 1.528)	0.662	0.122 ns.	(0.392; 1.117)	0.449	0.062 ns.	(0.194; 1.040)	1.669	0.279 ns.	(0.661; 4.214)	overall: only plateau or decrease
Scotland	Baseline	0.822	0.326 ns.	(0.556; 1.215)	1.293	0.120 ns.	(0.935; 1.787)	0.921	0.639 ns.	(0.652; 1.300)	0.51	0.026	(0.281; 0.923)	3.197	< 0.001	(1.668; 6.126)
Wales	Baseline	1.036	0.888 ns.	(0.634; 1.693)	1.299	0.230 ns.	(0.847; 1.991)	0.389	< 0.001	(0.222; 0.682)	1.87	0.023	(1.091; 3.204)	0.786	0.078 ns.	(0.602; 1.028)

## Sheet: S6 Early init. univariate girls
Supplementary table S6. Unadjusted odds for early sexual initiation across survey years across countries, girls, weighted (Health Behaviour of School-aged Children study, 2002–2022)														Baseline = first survey round against which the next one can be compared)
														Red: significant increase in the proportion of those reported early sexual initiation, compared to previous survey round
														Green: significant decrease in the proportion of those reported early sexual initiation, compared to previous survey round
	2002	2002 (OR = 1) vs. 2006			2006 (OR = 1) vs. 2010			2010 (OR = 1) vs. 2014			2014 (OR = 1) vs. 2018			2018 (OR = 1) vs. 2022
	OR	OR	p	95% CI	OR	p	95% CI	OR	p	95% CI	OR	p	95% CI	OR	p	95% CI
Aggregated sample	Baseline	1.494	< 0.001	(1.360; 1.642)	0.766	< 0.001	(0.707; 0.830)	0.652	< 0.001	(0.595; 0.714)	0.654	< 0.001	(0.586; 0.729)	1.249	< 0.001	(1.120; 1.392)
Country/region
Albania								Baseline			3.084	0.142 ns.	(0.687; 13.846)	0.655	0.502 ns.	(0.191; 2.251)	no change over time
Austria	Baseline	1.23	0.332 ns.	(0.809; 1.871)	0.868	0.461 ns.	(0.596; 1.265)	0.532	0.012	(0.325; 0.872)	0.726	0.308 ns.	(0.391; 1.345)	1.084	0.775 ns.	(0.623; 1.886)	overall: only plateau or decrease
Armenia					Baseline			0.608	0.586 ns.	(0.101; 3.653)	—a			—a
Belgium (Flemish)	Baseline	1.196	0.222 ns.	(0.897; 1.595)	0.905	0.543 ns.	(0.654; 1.250)	0.65	0.017	(0.456; 0.927)	0.883	0.536 ns.	(0.596; 1.309)	1.077	0.685 ns.	(0.754; 1.537)	overall: only plateau or decrease
Belgium (French)	Baseline	0.62	0.229 ns.	(0.284; 1.352)	2.456	0.014	(1.202; 5.019)	0.181	< 0.001	(0.073; 0.450)	0.998	0.996 ns.	(0.376; 2.649)	1.108	0.800 ns.	(0.500; 2.458)
Bulgaria								Baseline			2.501	0.001	(1.447; 4.322)	0.499	0.024	(0.273; 0.912)
Canada	Baseline	0.965	0.878 ns.	(0.613; 1.520)	1.187	0.364 ns.	(0.820; 1.719)	0.967	0.873 ns.	(0.638; 1.465)	0.563	0.03	(0.336; 0.944)	1.199	0.506 ns.	(0.703; 2.046)	overall: only plateau or decrease
Croatia	Baseline	3.034	0.018	1.205; 7.635)	0.804	0.490 ns.	(0.432; 1.494)	0.383	0.038	(0.155; 0.948)	1.604	0.354 ns.	(0.591; 4.357)	0.975	0.955 ns.	(0.402; 2.364)
Czechia	Baseline	1.217	0.583 ns.	(0.603; 2.457)	1.013	0.971 ns,	(0.501; 2.046)	0.225	0.004	(0.081; 0.622)	3	0.025	(1.150; 7.827)	0.759	0.325 ns.	(0.438; 1.315)
Denmark		Baseline			0.948	0.670 ns.	(0.742; 1.212)	0.122	< 0.001	(0.079; 0.189)	0.836	0.614 ns.	(0.417; 1.677)	0.849	0.657 ns.	(0.413; 1.746)	overall: only plateau or decrease
Estonia	Baseline	1.808	0.171 ns.	(0.775; 4.216)	1.373	0.333 ns.	(0.723; 2.607)	0.861	0.654 ns.	(0.448; 1.655)	0.737	0.402 ns.	(0.362; 1.504)	1.72	0.104 ns.	(0.895; 3.305)	no change over time
Finland	Baseline	0.777	0.239 ns.	(0.511; 1.182)	0.575	0.024	(0.356; 0.930)	1.492	0.103 ns.	(0.922; 2.415)	0.882	0.666 ns.	(0.498; 1.562)	1.769	0.095 ns.	(0.906; 3.454)	overall: only plateau or decrease
France	Baseline	2.995	< 0.001	(2.168; 4.139)	0.232	< 0.001	(0.155; 0.348)	0.624	0.152 ns.	(0.327; 1.190)	0.507	0.117 ns.	(0.217; 1.186)	3.134	0.004	(1.450; 6.774)
Germany	Baseline	0.693	0.215 ns.	(0.388; 1.237)	0.938	0.738 ns.	(0.644; 1.366)	0.792	0.286 ns.	(0.516; 1.216)	0.454	0.007	(0.256; 0.807)	1.944	0.025	(1.089; 3.472)
Greece								Baseline			4.114	0.206 ns.	(0.459; 36.906)	1.348	0.608 ns.	(0.431; 4.213)
Hungary	Baseline	1.106	0.783 ns.	(0.541; 2.261)	1.316	0.434 ns.	(0.662; 2.618)	0.934	0.843 ns.	(0.476; 1.834)	0.414	0.056 ns.	(0.167; 1.023)	3.065	0.008	(1.344; 6.991)	overall: only plateau or increase
Iceland		Baseline			0.905	0.544 ns.	(0.656; 1.249)	1.655	< 0.001	(1.285; 2.133)	0.166	< 0.001	(0.102; 0.268)	1.015	0.963 ns.	(0.546; 1.885)
Ireland					Baseline			1.106	0.719 ns.	(0.640; 1.909)	0.507	0.064 ns.	(0.247; 1.041)	1.16	0.736 ns.	(0.488; 2.759)	no change over time
Israel	Baseline	1.844	0.299 ns.	(0.582; 5.848)	0.595	0.455 ns.	(0.153; 2.319)	3.239	0.071 ns.	(0.906; 11.586)	0.306	0.008	(0.128; 0.733)	1.219	0.679 ns.	(0.478; 3.105)	overall: only plateau or decrease
Italy	Baseline	0.59	0.165 ns.	(0.281; 1.242)	2.149	0.034	(1.061; 4.353)	0.557	0.094 ns.	(0.281; 1.104)	0.901	0.797 ns.	(0.408; 1.991)	1.012	0.976 ns.	(0.466; 2.199)	overall: only plateau or increase
Latvia	Baseline	2.022	0.104 ns.	(0.866; 4.719)	1.044	0.900 ns.	(0.533; 2.044)	1.056	0.860 ns.	(0.574; 1.943)	0.537	0.098 ns.	(0.257; 1.123)	1.328	0.468 ns.	(0.617; 2.855)	no change over time
Lithuania	Baseline	0.465	0.015	(0.250; 0.864)	0.74	0.464 ns.	(0.331; 1.657)	1.361	0.467 ns.	(0.593; 3.121)	0.717	0.481 ns.	(0.284; 1.808)	0.881	0.803 ns.	(0.326; 2.379)	overall: only plateau or decrease
Luxembourg		Baseline			0.295	< 0.001	(0.200; 0.436)	1.002	0.995 ns.	(0.613; 1.636)	0.863	0.563 ns.	(0.523; 1.422)	0.924	0.753 ns.	(0.562; 1.517)	overall: only plateau or decrease
Malta								Baseline			0.471	0.042	(0.228; 0.974)	1.004	0.991 ns.	(0.459; 2.220)	overall: only plateau or decrease
Republic of Moldova								Baseline			8.918	0.038	(1.127; 70.559)	0.66	0.411 ns.	(0.245; 1.780)	overall: only plateau or increase (but: Very low subsample sizes!!!)
Netherlands	Baseline	1.176	0.470 ns.	(0.758; 1.826)	0.589	0.031	(0.364; 0.954)	0.544	0.059	(0.289; 1.024)	0.772	0.488 ns.	(0.371; 1.604)	1.125	0.762 ns.	(0.527; 2.401)	overall: only plateau or decrease
Poland					Baseline			5.805	< 0.001	(2.216; 15.207)	0.271	< 0.001	(0.130; 0.566)	1.963	0.077 ns.	(0.929; 4.146)
Portugal	Baseline	2.685	0.046	(1.017; 7.089)	1.029	0.919 ns.	(0.591; 1.791)	0.759	0.376 ns.	(0.412; 1.398)	0.85	0.649 ns.	(0.421; 1.715)	1.066	0.851 ns.	(0.549; 2.069)	overall: only plateau or increase (but: Very low subsample sizes!!!)
Romania		Baseline			2.922	0.006	(1.356; 6.293)	0.421	0.027	(0.195; 0.908)	1.13	0.791	(0.457; 2.796)	0.715	0.427 ns.	(0.312; 1.637)
Slovenia	Baseline	0.562	0.148 ns.	(0.258; 1.226)	2.207	0.022	(1.122; 4.341)	0.375	0.006	(0.186; 0.752)	0.724	0.49	(0.289; 1.812)	1.228	0.656 ns.	(0.497; 3.031)
Spain					Baseline			0.122	< 0.001	(0.078; 0.192)	1.948	0.023	(1.097; 3.460)	1.088	0.783 ns.	(0.597; 1.983)	overall: only plateau or increase (but: Very low subsample sizes!!!)
Sweden	Baseline	2.949	< 0.001	(2.108; 4.124)	0.348	< 0.001	(0.263; 0.461)	0.688	0.019	(0.504; 0.940)	0.611	0.022	(0.401; 0.931)	1.832	0.014	(1.132; 2.965)
Switzerland	Baseline	1.127	0.707 ns.	(0.604; 2.100)	0.968	0.909 ns.	(0.556; 1.686)	0.535	0.04	(0.294; 0.973)	0.5	0.095	(0.222; 1.127)	2.574	0.018	(1.180; 5.616)
North Macedonia	Baseline	4.681	0.153 ns.	(0.562; 38.968)	0.223	0.165 ns.	(0.027; 1.858)	8.413	0.045	(1.049; 67.447)	0.79	0.650 ns.	(0.285; 2.190)	1.877	0.177 ns.	(0.753; 4.676)	overall: only plateau or increase (but: Very low subsample sizes!!!)
England	Baseline	0.661	0.033	(0.451; 0.968)	0.816	0.444 ns.	(0.486; 1.372)	0.668	0.167 ns.	(0.377; 1.184)	0.69	0.384 ns.	(0.299; 1.591)	1.43	0.445 ns.	(0.570; 3.586)	overall: only plateau or decrease
Scotland	Baseline	0.806	0.231 ns.	(0.567; 1.146)	0.87	0.378 ns.	(0.638; 1.186)	0.532	0.006	(0.341; 0.831)	0.534	0.063 ns.	(0.276; 1.034)	5.553	< 0.001	(2.860; 10.779)
Wales	Baseline	0.837	0.414 ns.	(0.546; 1.283)	0.958	0.840 ns.	(0.634; 1.448)	0.722	0.207 ns.	(0.435; 1.198)	0.736	0.217 ns.	(0.452; 1.197)	1.015	0.921 ns.	(0.754; 1.366)	no change over time
aNo odds ratio was calculated for this group, as subsample size was too small to establish a reliable estimate.

## Sheet: S7 Univariate trend patterns
Supplementary table S7. Patterns in the trends of early sexual initiation across survey years across countries and genders (Health Behaviour of School-aged Children study, 2002–2022)
	OVERALL	BOYS	GIRLSa
Only plateaus or decrease	Albania, Austria, Belgium (Flemish), Belgium (French), Denmark, Ireland, Israel, Lithuania, Luxembourg, Malta, Netherlands, Spain, England, Wales (14)	Albania, Belgium (Flemish), Belgium (French), Ireland, Israel, Lithuania, Luxembourg, Romania, Slovenia, Spain, England (11)	Austria, Belgium (Flemish), Canada, Denmark, Finland, Israel, Lithuania, Luxembourg, Malta, Netherlands, England (11)
Only plateaus or increase	Hungary, North Macedonia (2)	Latvia (1)	Hungary, Italy, Republic of Moldova, Portugal, Spain, North Macedonia (6)
No change over time	Bulgaria, Greece, Italy, Portugal, Switzerland (5)	Bulgaria, Germany, Greece, Italy, Malta, Netherlands, Portugal, Switzerland (8)	Albania, Estonia, Ireland, Latvia, Wales (5)
Fluctuation over time	Armenia, Canada, Croatia, Czechia, Estonia, Finland, France, Germany, Iceland, Latvia, Republic of Moldova, Poland, Romania, Slovenia, Sweden, Scotland (16)	Austria, Armenia, Canada, Croatia, Czechia, Denmark, Estonia, Finland, France, Hungary, Iceland, Republic of Moldova, Poland, Sweden, North Macedonia, Scotland, Wales (17)	Belgium (French), Bulgaria, Croatia, Czechia, Denmark, France, Germany, Greece, Iceland, Poland, Sweden, Switzerland, Scotland (13)
Note. a Armenian girls are not featured in the table, as in 2018 and 2022 the number of girls who reported early sexual initiation was too small to establish a reliable estimate. Blue: The pattern was only observed in boys. Red: The pattern was only observed in girls.
